# Supplementary material for: Highly efficient generation of isogenic pluripotent stem cell models using prime editing
Source: eLife. 2022 Sep 7;11:e79208. doi: 10.7554/eLife.79208 (PMC9584603; doi:10.7554/eLife.79208)
Supplement: Figure 2—figure supplement 2—source data 1. [file elife-79208-fig2-figsupp2-data1.zip]

Archive with 2 entries (2 files):
- Figure 2 ΓÇöfigure supplement 2 source data.pdf
- __MACOSX/._Figure 2 ΓÇöfigure supplement 2 source data.pdf
